# Supplementary material for: RetINaBox: A Hands-On Learning Tool for Experimental Neuroscience
Source: eNeuro. 2026 Jan 2;13(1):ENEURO.0349-25.2025. doi: 10.1523/ENEURO.0349-25.2025 (PMC12813302; doi:10.1523/ENEURO.0349-25.2025)
Supplement: Data 1 — Download Data 1, ZIP file. [file eneuro-13-ENEURO.0349-25.2025-s003.zip]

Archive with 3 entries (3 files):
- RetINaBox_LessonPlans.pdf
- RetINaBox_TeachingSlides.pdf
- RetINaBox_UserManual.pdf
